# Supplementary material for: Population Genetic Investigation of Hypophthalmichthys nobilis in the Yangtze River Basin Based on RAD Sequencing Data
Source: Biology (Basel). 2024 Oct 18;13(10):837. doi: 10.3390/biology13100837 (PMC11504563; doi:10.3390/biology13100837)
Supplement: Supplementary file 1 [file biology-13-00837-s001.zip]

Archive with 1 entries (1 files):
- biology-3240692-supplementary.xlsx
