# Supplementary material for: Population Genetic Investigation of Hypophthalmichthys nobilis in the Yangtze River Basin Based on RAD Sequencing Data
Source: Biology (Basel). 2024 Oct 18;13(10):837. doi: 10.3390/biology13100837 (PMC11504563; doi:10.3390/biology13100837)
Supplement: Supplementary file 1 [file biology-13-00837-s001.zip › biology-3240692-supplementary.xlsx]

## Sheet: Sheet1
Table S1 Statistics of sequncing data
Sample	Clean Reads Pairs	Clean base(bp)	Length (Read1;Read2)	Q20(%) (Read1;Read2)	Q30(%) (Read1;Read2)	GC(%) (Read1;Read2)
Jjin-16	3895387	1101768876	140;142	98.5;95.3	95.5;87.7	38.5;39.0
Jjin-17	4353721	1266136367	142;148	97.9;97.2	93.4;91.8	38.5;39.0
Jjin-18	3977187	1125243133	140;142	98.1;96.4	94.3;90.3	40.1;40.6
Jjin-19	4573443	1339341405	144;148	97.9;97.2	93.6;91.8	38.2;38.7
Jjin-21	4094951	1197386645	144;147	98.1;96.8	93.8;90.5	38.9;39.7
Jjin-22	3675158	1076178524	144;148	97.9;97.2	93.5;91.8	38.3;38.8
Jjin-24	5149562	1481632670	141;145	98.1;96.3	94.1;89.8	38.7;39.1
Jjin-25	6755534	1971340139	143;148	97.9;97.3	93.5;91.9	38.8;39.4
Jjin-27	3841662	1026408471	131;135	98.6;97.5	95.7;93.0	44.4;44.0
Jjin-28	5660041	1652495512	143;148	98.0;97.4	93.6;92.1	38.0;38.6
ZX2-1	4740457	1373114670	142;147	97.6;96.0	92.9;89.4	38.1;38.7
ZX2-4	3583381	1038348441	142;147	97.6;96.1	92.9;89.6	37.6;38.2
ZX2-5	3533054	1021036928	142;146	97.4;96.0	92.5;89.3	37.8;38.3
ZX2-6	5213071	1510324555	142;147	97.5;96.1	92.8;89.6	37.6;38.2
ZX2-7	4820251	1396450572	142;147	97.5;96.1	92.8;89.6	37.9;38.6
ZX2-8	4306586	1256300837	144;147	97.5;96.0	92.8;89.5	38.0;38.7
ZX2-9	3536214	1026259192	143;146	97.5;96.0	92.9;89.5	38.2;38.9
ZX2-10	3699282	1078757430	144;147	97.5;96.0	92.7;89.4	37.8;38.4
ZX2-11	4725717	1365117970	141;147	97.7;96.2	93.0;89.8	38.0;38.7
ZX2-12	4539578	1318836534	143;147	97.5;96.0	92.6;89.4	37.8;38.4
WZ2-1	9805458	2748632145	139;141	98.6;96.2	95.5;89.8	38.5;38.9
WZ2-2	9166918	2562828707	138;141	98.4;96.5	95.2;90.3	39.0;39.3
WZ2-3	3743580	1090270994	143;147	97.9;96.9	93.8;91.4	38.3;38.8
WZ2-4	5374634	1515298082	139;142	98.4;96.8	95.0;91.0	38.8;39.3
WZ2-5	3737870	1082053515	142;146	97.9;96.0	93.7;89.3	38.3;39.3
WZ2-6	6749204	1934763909	141;145	97.9;96.0	93.7;89.5	38.0;38.7
WZ2-7	4660534	1340000301	142;145	98.0;95.5	94.2;88.1	38.5;39.4
WZ2-8	4200353	1216432833	142;146	98.0;96.1	93.8;89.5	38.2;39.1
WZ2-11	3590889	1038490651	142;146	97.8;96.0	93.5;89.3	38.2;39.1
WZ2-12	4563308	1322346387	144;145	98.1;95.5	94.2;88.3	38.5;39.3
JZ-2	3903901	1133713341	142;147	98.0;97.2	93.9;91.9	37.9;38.5
JZ-5	5322774	1555734434	144;147	97.9;97.1	93.8;91.7	37.7;38.3
JZ-6	3404844	992151308	144;147	97.9;96.9	93.7;91.5	38.2;38.8
JZ-7	4218994	1233678351	144;147	98.0;97.1	93.9;91.8	37.6;38.3
JZ-9	3748820	1085570264	141;147	98.1;97.3	94.1;92.0	38.2;38.7
JZ-11	3989210	1162151880	143;147	97.9;97.1	93.8;91.7	38.3;38.9
JZ-14	5629835	1640239042	143;147	98.0;97.1	93.9;91.8	38.2;38.7
JZ-17	4410565	1285885168	143;147	98.1;97.3	94.0;92.1	37.6;38.2
JZ-19	5452027	1578026543	141;147	98.0;97.2	93.9;91.9	37.8;38.4
JZ-27	6801226	1887928400	138;139	98.8;96.6	96.2;90.6	38.8;39.2
CLJ-1	3670400	1059457820	143;145	98.3;96.1	94.8;89.2	38.0;38.6
CLJ-5	3779336	1100295439	144;146	98.3;96.7	94.6;90.7	37.8;38.4
CLJ-7	3705674	1070946778	142;146	98.3;96.8	94.8;90.9	38.2;38.8
CLJ-8	3492667	1018911415	143;147	98.2;97.2	94.3;91.7	37.7;38.3
CLJ-9	4325424	1262585996	143;148	98.4;97.4	94.8;92.2	37.8;38.4
CLJ-10	3440646	1004369759	143;148	98.2;97.4	94.5;92.1	37.8;38.4
CLJ-11	3396678	975712377	142;145	98.7;96.8	95.9;91.2	38.3;38.5
CLJ-12	3382352	972568742	142;145	98.7;96.7	95.9;91.0	38.1;38.4
CLJ-14	4452661	1296853212	144;147	98.3;96.6	94.6;90.1	38.6;39.1
CLJ-15	5241965	1511607074	141;147	98.3;96.6	94.6;90.3	39.3;39.6
JHK-1	4210151	1216674769	143;145	97.6;95.9	93.1;89.0	38.5;39.3
JHK-2	5426090	1565619664	143;144	97.9;95.7	93.7;88.5	38.5;39.3
JHK-3	9467760	2650496743	138;140	98.5;96.5	95.5;90.3	39.3;39.7
JHK-7	8792851	2443743611	138;139	98.5;96.1	95.4;89.5	39.2;39.5
JHK-8	8907378	2481597726	138;139	98.5;96.5	95.3;90.5	39.0;39.4
JHK-10	7742156	2202667257	141;142	98.4;96.0	95.1;89.2	39.3;39.9
JHK-12	10077739	2780949649	137;138	98.5;96.7	95.4;90.9	39.2;39.3
JHK-13	7330496	2111234828	143;144	98.5;96.3	95.5;89.8	39.0;39.4
JHK-14	7039047	1976751089	139;140	98.6;96.8	95.5;91.1	39.5;39.8
JHK-15	8953485	2580783701	143;144	98.5;96.4	95.4;90.2	38.5;39.0
XZ-1	3641956	1055203073	142;147	97.7;96.8	93.1;91.0	37.9;38.5
XZ-2	5766686	1685063595	144;147	97.6;96.8	92.9;91.1	37.6;38.3
XZ-3	3371951	973347161	142;145	97.8;96.2	93.5;89.8	38.0;38.5
XZ-5	3576832	1042721105	144;147	97.6;96.8	93.0;91.0	37.9;38.5
XZ-6	4324989	1251466062	141;147	97.7;97.0	93.1;91.4	37.7;38.4
XZ-7	4814410	1389444453	143;145	98.1;96.0	94.2;89.1	38.3;39.0
XZ-10	4940918	1438981633	143;147	97.7;96.9	93.1;91.2	37.9;38.5
XZ-12	3451963	1005810628	143;147	97.7;97.0	93.1;91.5	37.4;38.1
XZ-13	3701088	1078004307	142;148	98.5;97.9	95.1;93.1	37.8;38.5
XZ-15	4326948	1244158078	143;144	98.5;96.1	95.3;89.2	38.6;39.2
XZX-8	3764085	1092949250	142;148	98.6;98.0	95.7;93.7	38.5;39.3
XZX-11	10246491	2865463637	138;141	98.6;97.0	95.7;91.5	39.7;40.0
XZX-13	3591526	1047296692	143;147	98.1;97.3	94.1;92.2	39.0;39.6
XZX-14	7634686	2183919640	142;143	98.6;96.4	95.6;90.0	38.7;39.2
XZX-22	3654407	1055061673	142;146	98.0;96.5	93.9;90.4	38.5;39.3
XZX-23	3834114	1108530081	142;146	98.0;96.6	93.9;90.5	38.5;39.2
XZX-24	3514593	1009355249	142;144	97.9;95.9	94.0;89.1	38.9;39.7
XZX-25	8719856	2532861396	142;147	98.0;97.3	93.8;92.1	39.6;40.3
XZX-26	4653366	1350901395	142;147	97.9;97.2	93.6;91.9	38.5;39.2
XZX-27	4854718	1418591277	144;147	97.8;97.1	93.5;91.8	38.7;39.5
YJJ-1	3541938	1021896458	142;146	98.1;96.8	94.1;91.0	40.0;40.5
YJJ-2	3516065	1016308947	143;145	98.2;96.6	94.7;90.7	39.9;40.3
YJJ-5	3843889	1114134129	142;147	98.1;96.7	94.0;90.4	39.8;40.3
YJJ-6	4023149	1156233225	142;145	98.0;96.0	94.2;89.3	39.2;39.9
YJJ-8	3414798	988035787	142;146	97.7;96.6	93.4;90.8	39.3;39.9
YJJ-9	3400977	989584230	143;147	97.6;97.0	93.1;91.7	38.7;39.4
YJJ-12	3510132	1016506545	142;147	97.5;96.6	92.9;90.9	38.7;39.3
YJJ-13	3479046	1008591632	142;147	97.6;96.8	92.9;91.1	39.2;39.6
YJJ-14	3559422	1028230313	142;146	97.7;96.4	93.3;90.2	38.4;39.0
YJJ-15	3767657	1093685883	142;147	97.6;96.9	93.0;91.3	38.7;39.2
CH-1	3693491	1067842772	142;146	98.4;97.0	95.0;91.3	38.3;39.0
CH-3	3481890	1005348202	142;146	98.5;97.1	95.1;91.4	38.7;39.1
CH-7	4093452	1163481045	140;143	98.5;96.8	95.3;91.2	40.6;40.7
CH-8	3460510	998830037	143;145	98.4;96.5	95.1;90.1	38.4;39.1
CH-12	3600912	1052436617	144;147	98.4;97.7	94.9;92.8	39.5;40.2
CH-13	4463225	1241051452	138;139	98.2;96.5	94.8;90.9	41.5;41.9
CH-17	4442100	1256846966	139;143	98.5;96.5	95.3;90.4	40.0;40.2
CH-24	3536642	1033828933	144;148	98.5;97.9	95.1;93.3	40.2;40.7
CH-26	11709109	3422937187	144;148	98.5;97.9	95.1;93.2	37.9;38.4
CH-27	6978705	2040742831	144;148	98.5;98.0	95.1;93.5	38.2;38.9
YZYZ-2	3790998	1093704703	142;145	98.2;96.2	94.5;89.5	38.6;39.0
YZYZ-3	8805872	2544521072	141;147	98.1;96.7	94.0;90.2	37.9;38.7
YZYZ-4	3474956	1010153570	143;147	97.5;96.1	92.7;89.5	37.6;38.0
YZYZ-8	3901444	1122550307	142;144	97.9;95.6	93.8;88.4	38.1;38.7
YZYZ-9	3735788	1086648431	142;147	98.4;97.4	94.8;92.2	37.9;38.5
YZYZ-10	8812536	2569799717	143;147	98.2;97.0	94.2;90.9	38.2;39.0
YZYZ-11	3889008	1122792018	142;145	98.5;96.7	95.3;90.6	38.2;38.7
YZYZ-13	3932361	1138731458	143;146	98.3;96.7	94.6;90.5	37.5;38.1
YZYZ-16	8334165	2424531556	142;148	98.4;97.5	94.8;92.4	38.2;38.8
YZYZ-17	4207836	1213527940	141;147	96.8;95.4	92.6;89.7	42.3;43.5
YZ-1	4072339	1164284690	141;144	98.0;96.7	93.9;91.1	41.6;41.7
YZ-3	3719794	1074646428	142;145	97.8;96.0	93.5;89.3	38.0;38.6
YZ-7	4105213	1182027070	142;145	97.9;95.9	93.8;89.1	38.4;38.7
YZ-9	4219479	1222605640	142;147	97.5;96.1	92.7;89.6	37.9;38.4
YZ-16	3798873	1098397769	142;146	97.7;96.0	93.2;89.3	38.1;38.6
YZ-18	4567532	1320113283	143;145	98.2;96.1	94.7;89.5	38.6;39.0
YZ-19	3842851	1113215204	142;147	97.5;96.1	92.6;89.6	37.8;38.2
YZ-46	4825064	1387658052	143;144	98.0;95.3	94.0;87.6	38.2;38.8
YZ-57	4266114	1243812718	144;147	97.5;96.0	92.6;89.4	37.7;38.1
YZ-58	3689045	1076400465	144;147	97.6;96.1	92.9;89.6	38.4;38.9
TH-1	4058918	1176194862	142;147	97.6;96.2	92.9;89.8	38.7;39.3
TH-2	3694889	1071147445	142;147	97.6;96.3	92.8;90.0	38.7;39.3
TH-3	3378461	972321862	142;145	97.4;95.7	92.9;88.9	38.6;39.1
TH-4	3541934	1021067683	142;145	97.8;96.1	93.4;89.4	38.6;39.2
TH-5	3547425	1028406802	142;147	97.6;96.3	92.8;89.9	39.1;39.7
TH-6	3514387	1014262360	143;145	97.9;95.9	93.7;89.2	38.4;38.9
TH-7	5925485	1722101595	143;147	98.2;96.3	94.1;89.4	38.6;39.4
TH-12	3682228	1060117025	143;144	98.1;96.2	94.4;89.7	39.3;39.9
TH-35	3430183	954482539	138;139	98.5;96.1	95.6;89.6	37.5;38.2
TH-36	14657082	4261765250	143;147	97.5;96.3	92.7;89.9	38.8;39.8
BH-127	3535371	1020536792	142;146	97.5;95.7	92.6;88.8	39.2;40.0
BH-129	4048099	1170607388	142;146	96.3;91.4	90.6;83.5	48.0;50.0
BH-131	6434614	1852171954	142;145	97.2;94.1	91.6;85.7	38.1;38.9
BH-132	5988179	1724103023	141;146	97.5;95.7	92.5;88.7	37.8;38.4
BH-133	6877269	1978427487	142;145	97.1;94.0	91.3;85.5	38.0;38.7
BH-135	4265700	1231847483	142;146	96.2;91.2	90.2;82.8	46.9;48.6
BH-137	4850912	1375476252	141;141	97.3;91.4	91.7;81.2	38.1;39.0
BH-138	3697667	1062250747	142;145	95.1;90.1	89.3;81.8	48.8;51.8
BH-140	4206736	1204324216	141;144	97.6;94.5	92.7;86.9	38.9;39.8
BH-200	7756622	2234183837	142;145	97.2;94.8	91.7;86.7	39.9;40.6
BH-201	4901309	1409639469	142;145	96.9;94.5	91.3;86.3	39.8;40.2
BH-216	5846188	1678301795	141;145	97.1;95.3	91.6;87.9	42.0;42.5
BH-218	4657026	1344921519	142;146	97.6;95.7	92.8;88.8	39.4;40.2
BH-244	4511647	1303127574	142;146	97.6;96.1	92.8;89.4	40.2;41.0
BH-245	3912636	1132656220	142;147	94.0;92.4	88.7;85.1	49.1;50.0
BH-246	5349178	1545266839	142;146	97.6;95.9	92.7;89.1	39.6;40.3
BH-18	5229851	1490409026	142;142	97.4;92.6	92.1;83.2	38.6;39.5
BH-20	6860233	1948706899	142;142	97.4;92.2	92.0;82.5	38.6;39.6
BH-22	4093516	1178965550	142;145	97.2;94.9	91.7;87.1	38.5;38.9
BH-25	5971362	1721094723	142;145	97.2;94.9	91.7;87.1	38.1;38.6
BH-29	3598346	1040237064	142;146	95.7;91.6	89.6;83.7	47.3;47.9
BH-30	4057583	1170238623	142;146	97.2;95.3	91.6;87.8	38.9;39.3
BH-32	4737971	1364079278	142;145	97.1;94.7	91.4;86.7	38.2;38.5
BH-33	5520971	1591589865	142;146	97.4;94.8	92.2;87.0	38.0;38.4
BH-46	4561154	1315165308	142;146	97.4;95.2	92.3;87.8	38.9;39.3
BH-65	4655552	1343037062	142;146	97.3;95.4	92.2;88.2	39.5;39.9
BH-226	4674029	1347954399	142;146	97.4;95.0	92.1;87.4	38.4;38.7
